# Supplementary material for: Characterization of the m6A regulators’ landscape highlights the clinical significance of acute myocardial infarction
Source: Front Immunol. 2024 Mar 20;15:1308978. doi: 10.3389/fimmu.2024.1308978 (PMC10987706; doi:10.3389/fimmu.2024.1308978)
Supplement: Supplementary Table 1 — The genomic location of m6A regulators were visulaized through circos plot. [file Table_1.xlsx]

## Sheet: Sheet2
Chromosome	Start	End	Gene name	Gene dot
chr1	28736621	28769775	YTHDF2	3.17908
chr1	110000000	110000000	RBM15	-1.39022
chr2	43886224	43996226	LRPPRC	-0.02856
chr2	217000000	217000000	IGFBP2	-0.52828
chr3	51391285	51397908	RBM15B	2.24165
chr4	68310387	68350090	YTHDC1	-3.45409
chr4	119000000	119000000	METTL14	3.21367
chr5	114000000	114000000	YTHDC2	2.62947
chr6	160000000	160000000	WTAP	2.6572
chr7	26171151	26201529	HNRNPA2B1	1.75022
chr7	45888360	45893660	IGFBP1	-3.3064
chr7	45912245	45921874	IGFBP3	-2.74789
chr7	108000000	108000000	CBLL1	0.211729
chr8	63168553	63212786	YTHDF3	-3.71265
chr13	45954465	46052759	ZC3H13	-2.54363
chr14	21209136	21269494	HNRNPC	1.5897
chr14	21498133	21511342	METTL3	2.07651
chr16	53701692	54158512	FTO	3.14736
chr17	2405562	2511891	METTL16	-2.06645
chr17	18183078	18209954	ALKBH5	-2.20176
chr17	48997385	49056145	IGF2BP1	1.79781
chr19	7958573	8005659	ELAVL1	-2.01341
chr20	63195429	63216139	YTHDF1	-0.43636
chrX	137000000	137000000	RBMX	-0.70892
chrX	148000000	148000000	FMR1	2.47556
