# Supplementary material for: Characterization of the m6A regulators’ landscape highlights the clinical significance of acute myocardial infarction
Source: Front Immunol. 2024 Mar 20;15:1308978. doi: 10.3389/fimmu.2024.1308978 (PMC10987706; doi:10.3389/fimmu.2024.1308978)
Supplement: Supplementary Table 2 — The information of m6A cluster-relevant genes. [file Table_2.xlsx]

## Sheet: Sheet1
USP47
USP33
CHURC1
HLTF
UCHL5
CHD1
TTC37
N4BP2
DCUN1D4
HNRNPR
RANBP2
G2E3
TOP2B
IRAK4
SMAD2
XPO1
SNORD50B
NUP54
ABCB7
PDCD4
PDCD10
VBP1
KPNA5
SEC62
ALG6
RAVER1
ABCA5
NUP133
MMADHC
LOC646358
SNORD44
ZNF845
AGPS
TRAPPC8
RNU6-998P
LOC100133130
LUC7L3
GOLT1B
SNORD59B
ABCD3
STXBP3
SNORD27
BRIX1
KLHL24
USP16
FAM133B
MRPL42
LARS
RANBP6
CRLF3
HERC4
ABCE1
SNORD81
KLHDC2
WDR3
SNORD78
RPAP3
VPS26A
ZC3H11A
CLK4
EIF4A2
MKKS
CRYZL1
ZNF780B
IREB2
FASTKD1
SNORA29
BIRC3
LYPLAL1
RNU6-414P
NUP107
NDUFS1
MICU2
RNU6-862P
ADSS
SNORD26
ZNF780A
SNRPA1
IPO11
USB1
KBTBD2
KLHDC1
RNU6-957P
CLK1
SRP54
RNU4-24P
TRMT61B
NFIC
RARS
SNORD50A
SUCLA2
RAD17
CHUK
RNU6-549P
KCNC3
DPY19L4
ZFAND6
ATP6V0C
HNRNPH3
PNPLA2
SNORD58A
GIMAP7
GPSM3
SNORD28
C19orf54
BET1
LGALS9C
SNORA2B
WAS
RNU6-1077P
RAB18
RNU6-577P
ZFYVE16
TAS2R50
DNAJB4
RNU6-162P
ZYX
RAB1B
NSUN6
BUB3
SNORD54
ECHDC1
SYF2
SPOPL
TAF1A
ZNF587B
TTC39B
SNORD61
TAS2R19
PPP1R11
ZNF267
RNU6-1245P
ARAP2
SPI1
BCL3
MIR186
RNA5SP283
COX6C
NAE1
OMA1
RNU6-372P
DTWD1
ZNF385A
TET3
ROGDI
SNORA19
WBP2
LINS
RNU4-51P
ZNF675
RPS7
ZNF330
AGPAT1
RNU7-35P
SNORD82
RNU6-1283P
KDM6B
RNF44
RNU2-7P
RPS29
CETN3
HSPE1
TAS2R46
APBB3
RNU6-981P
OSCAR
RNU6-101P
SPINT1
SNORD105
SNORD1C
RNU4-33P
SNORD24
SNORD5
RNU6-1152P
PLSCR3
RARA
C15orf39
SNORA4
RNU6-808P
CSF2RB
RN7SL683P
SKP1
IL18R1
LOC100130428
SNORA40
DPM1
LGALS9
RNU6-522P
NFAM1
SNORD42B
RPS27A
MIDN
SUMO1P3
NMRK1
SNORD56B
SNORD47
ANXA2R
PTGES3P1
SNORD20
RASGRP4
ZNF443
RPS27L
RHOBTB3
MYADM
CSF3R
CA5BP1
LDHB
SNORD36B
COX7B
NFE2
GK5
SIGLEC9
TAS2R31
SNORA24
SNORD15B
SNORD21
ZFP36
ST14
SNORD22
RPS21
DTHD1
RNU5B-1
SNORA8
SCARNA7
TAS2R4
SIGLEC16
SNORA75
SNORD45B
LOC644172
SNORA73A
ZNF266
SNORD80
E2F5
STAB1
SNORA16A
GZMK
RNU6-181P
ZNF208
ODF3B
SNORD41
SNORD116-22
SCARNA10
C6orf25
SNORD35A
SNORA20
SNORD42A
KLRB1
SCARNA6
NRGN
HERC5
KLRC4-KLRK1
RNU6-1024P
KLRF1
SCARNA13
RNU6-868P
ANKRD20A11P
IL18RAP
GP1BB
SNORD104
LOC102725104
KLRC1
ANPEP
IFI44
KLRC3
MIR24-2
